# Supplementary material for: Genome analysis and CRISPR typing of Salmonella enterica serovar Virchow
Source: BMC Genomics. 2014 May 21;15(1):389. doi: 10.1186/1471-2164-15-389 (PMC4042001; doi:10.1186/1471-2164-15-389)
Supplement: Supplementary file 1 — Additional file 1: Table S1: List of plasmids in the genome of S. Virchow SVQ1. (XLSX 37 KB) [file 12864_2014_6084_MOESM1_ESM.xlsx]

## Sheet: Table S1
Table S1. List of plasmids in the genome of S. Virchow SVQ1
Name	length (kb)	number of genes	predicted copy number	Encodes	Matches in Database	Accession number of matches
pSVQ1-1	37.9	52	2	Type IV secretion system	Matches to S. Dublin plasmid pOU1114	DQ115387.2
pSVQ1-2	6.1	10	5	replication protein	Partial match to Rahnella sp WMR121 plasmid pHW121	FN429028.1
pSVQ1-3	2.5	2	15	replication control protein, rop	Matches to part of Enterobacter sp W001 plasmid pR23	JF703130.1
pSVQ1-4	3.9	5	15	replicaton protein	Partial match to Enterobacter cloacae plasmid pS51B	AB583678.1
