# Supplementary material for: Genome analysis and CRISPR typing of Salmonella enterica serovar Virchow
Source: BMC Genomics. 2014 May 21;15(1):389. doi: 10.1186/1471-2164-15-389 (PMC4042001; doi:10.1186/1471-2164-15-389)
Supplement: Supplementary file 2 — Additional file 2: Table S2: List of protein coding sequences that contain at least one SNP or indel between SVQ1 and SL491. (XLSX 52 KB) [file 12864_2014_6084_MOESM2_ESM.xlsx]

## Sheet: Table S2
Table S2. List of protein coding sequences that contain at least one SNP or indel between SVQ1 and SL491
SVQ1 locus_tag	Variant position	SVQ1 Variant	SL491 Variant	SL491 contig	SL491 position	SL491 strand
Sesv_0005	545	C	T	ABFH02000002	1828476	-1
Sesv_0065	574	A	G	ABFH02000002	1770917	-1
Sesv_0090	410	C	G	ABFH02000002	1745166	-1
Sesv_0091	238	A	.	ABFH02000002	1744622	-1
Sesv_0094	432	G	.	ABFH02000002	1742871	-1
Sesv_0100	1358	T	C	ABFH02000002	1734442	-1
Sesv_0106	1021	A	G	ABFH02000002	1724573	-1
Sesv_0130	71	A	T	ABFH02000002	1696880	1
Sesv_0141	1063	A	.	ABFH02000002	1689300	1
Sesv_0149	1268	T	C	ABFH02000002	1676910	-1
Sesv_0229	865	G	A	ABFH02000002	1596370	1
Sesv_0245	731	C	A	ABFH02000002	1579890	-1
Sesv_0254	41	T	C	ABFH02000002	1571064	-1
Sesv_0260	157	C	T	ABFH02000002	1564376	-1
Sesv_0279	1623	T	C	ABFH02000002	1541288	-1
Sesv_0292	262	G	A	ABFH02000002	1530963	1
Sesv_0317	700	A	G	ABFH02000002	1510353	1
Sesv_0326	130	C	T	ABFH02000002	1499813	1
Sesv_0427	843	A	G	ABFH02000002	1392051	-1
Sesv_0463	157	A	G	ABFH02000002	1352820	-1
Sesv_0512	342	T	C	ABFH02000002	1300396	1
Sesv_0538	1588	T	G	ABFH02000002	1237856	-1
Sesv_0583	693	T	C	ABFH02000002	1195308	-1
Sesv_0619	461	G	T	ABFH02000002	1160199	-1
Sesv_0623	223	C	A	ABFH02000002	1156633	-1
Sesv_0638	579	C	T	ABFH02000002	1142891	-1
Sesv_0640	1401	A	T	ABFH02000002	1141500	1
Sesv_0713	134	G	T	ABFH02000002	1053491	-1
Sesv_0795	247	G	A	ABFH02000002	971383	1
Sesv_0843	426	C	T	ABFH02000002	920454	-1
Sesv_0888	102	T	C	ABFH02000002	884272	-1
Sesv_0923	841	C	A	ABFH02000002	846227	1
Sesv_1046	232	G	A	ABFH02000002	739436	-1
Sesv_1059	413	T	C	ABFH02000002	677718	-1
Sesv_1063	550	A	G	ABFH02000002	674044	1
Sesv_1070	676	A	G	ABFH02000002	664516	-1
Sesv_1081	36	.	G	ABFH02000002	648926	1
Sesv_1097	2698	C	T	ABFH02000002	633735	1
Sesv_1129	698	T	C	ABFH02000002	604067	-1
Sesv_1154	433	G	A	ABFH02000002	581441	1
Sesv_1176	1403	A	G	ABFH02000002	561145	1
Sesv_1243	740	A	G	ABFH02000002	493330	-1
Sesv_1256	933	C	T	ABFH02000002	481811	1
Sesv_1297	1076	C	T	ABFH02000002	436907	-1
Sesv_1343	652	A	G	ABFH02000002	385130	-1
Sesv_1346	1002	G	A	ABFH02000002	381731	1
Sesv_1347	1177	G	A	ABFH02000002	380514	1
Sesv_1349	1564	C	T	ABFH02000002	378017	1
Sesv_1374	1428	C	T	ABFH02000002	350388	-1
Sesv_1396	630	A	G	ABFH02000002	328931	-1
Sesv_1464	180	C	A	ABFH02000002	263681	-1
Sesv_1494	1224	C	T	ABFH02000002	228240	-1
Sesv_1509	685	T	C	ABFH02000002	215360	-1
Sesv_1533	403	T	G	ABFH02000002	190221	1
Sesv_1533	744	G	A	ABFH02000002	190562	1
Sesv_1535	309	A	G	ABFH02000002	187506	1
Sesv_1566	228	A	G	ABFH02000002	158701	1
Sesv_1586	104	T	.	ABFH02000002	141171	1
Sesv_1593	151	G	A	ABFH02000002	135763	-1
Sesv_1598	425	C	.	ABFH02000002	129846	1
Sesv_1598	734	G	C	ABFH02000002	130155	1
Sesv_1600	400	C	T	ABFH02000002	128310	1
Sesv_1605	330	C	T	ABFH02000002	126298	1
Sesv_1658	1422	T	C	ABFH02000002	76078	1
Sesv_1667	1093	C	T	ABFH02000002	67445	1
Sesv_1768	549	C	T	ABFH02000001	3008293	1
Sesv_1796	121	G	A	ABFH02000001	2984596	-1
Sesv_1802	116	A	G	ABFH02000001	2978885	1
Sesv_1804	292	.	A	ABFH02000001	2975568	-1
Sesv_1829	769	C	T	ABFH02000001	2948387	1
Sesv_1832	961	C	T	ABFH02000001	2944489	1
Sesv_1872	187	A	G	ABFH02000001	2895226	1
Sesv_1889	706	A	G	ABFH02000001	2880794	1
Sesv_1895	270	A	G	ABFH02000001	2874379	1
Sesv_1895	271	G	A	ABFH02000001	2874380	1
Sesv_1909	149	G	A	ABFH02000001	2860307	1
Sesv_1944	739	C	T	ABFH02000001	2823357	1
Sesv_1955	976	T	G	ABFH02000001	2812425	-1
Sesv_1966	507	A	G	ABFH02000001	2800464	-1
Sesv_1969	339	T	A	ABFH02000001	2797067	1
Sesv_1970	1423	G	A	ABFH02000001	2795074	-1
Sesv_1977	10	.	A	ABFH02000001	2786690	1
Sesv_1990	186	C	A	ABFH02000001	1160074	1
Sesv_2008	259	G	A	ABFH02000001	2754470	1
Sesv_2041	973	C	T	ABFH02000001	2718491	1
Sesv_2045	129	T	G	ABFH02000001	2713391	1
Sesv_2063	85	C	T	ABFH02000001	2693713	1
Sesv_2067	517	A	G	ABFH02000001	2690615	-1
Sesv_2092	267	C	.	ABFH02000001	2668121	1
Sesv_2099	69	T	C	ABFH02000001	2660535	1
Sesv_2100	959	C	T	ABFH02000001	2659298	-1
Sesv_2128	592	A	G	ABFH02000001	2632158	1
Sesv_2135	1290	C	T	ABFH02000001	2623914	1
Sesv_2163	1068	C	T	ABFH02000001	2593201	1
Sesv_2193	276	T	C	ABFH02000001	2567170	1
Sesv_2220	669	C	A	ABFH02000001	2534413	1
Sesv_2224	327	T	C	ABFH02000001	2530244	1
Sesv_2269	486	A	G	ABFH02000001	2464894	-1
Sesv_2287	603	A	T	ABFH02000001	2450262	-1
Sesv_2330	1030	T	C	ABFH02000001	2402907	-1
Sesv_2354	757	.	A	ABFH02000001	2375073	1
Sesv_2403	663	A	G	ABFH02000001	2256530	-1
Sesv_2437	636	G	T	ABFH02000001	2230200	-1
Sesv_2493	684	.	G	ABFH02000001	2176869	1
Sesv_2493	684	.	A	ABFH02000001	2176870	1
Sesv_2493	684	.	G	ABFH02000001	2176871	1
Sesv_2495	644	C	.	ABFH02000001	2174574	1
Sesv_2500	704	T	C	ABFH02000001	2171875	1
Sesv_2507	381	.	T	ABFH02000001	2163605	1
Sesv_2507	381	.	A	ABFH02000001	2163606	1
Sesv_2507	381	.	A	ABFH02000001	2163607	1
Sesv_2539	286	C	T	ABFH02000001	2133928	1
Sesv_2553	654	C	T	ABFH02000001	2121092	1
Sesv_2583	695	T	C	ABFH02000001	2085240	1
Sesv_2596	814	G	A	ABFH02000001	2067220	1
Sesv_2671	109	C	.	ABFH02000001	1985547	1
Sesv_2678	923	C	T	ABFH02000001	1978807	1
Sesv_2720	170	C	T	ABFH02000001	1939442	1
Sesv_2756	570	C	A	ABFH02000001	1909560	-1
Sesv_2840	785	T	C	ABFH02000001	1819527	-1
Sesv_2843	1088	T	A	ABFH02000001	1816998	1
Sesv_2846	95	C	T	ABFH02000001	1814122	1
Sesv_2909	643	A	G	ABFH02000001	1746497	1
Sesv_3009	259	A	G	ABFH02000001	1647622	1
Sesv_3092	441	T	C	ABFH02000001	1572045	1
Sesv_3110	120	G	A	ABFH02000001	1558194	-1
Sesv_3117	27	T	C	ABFH02000001	1550759	1
Sesv_3128	3624	T	C	ABFH02000001	1537504	-1
Sesv_3137	1063	C	T	ABFH02000001	1528344	1
Sesv_3144	564	C	T	ABFH02000001	1520914	-1
Sesv_3157	156	A	G	ABFH02000001	1505038	-1
Sesv_3179	752	A	G	ABFH02000001	1476370	1
Sesv_3187	518	C	T	ABFH02000001	1464961	1
Sesv_3208	976	A	G	ABFH02000001	1445879	1
Sesv_3236	168	A	C	ABFH02000001	1417371	-1
Sesv_3288	633	G	A	ABFH02000001	1352224	1
Sesv_3306	235	.	G	ABFH02000001	1336329	1
Sesv_3306	235	.	A	ABFH02000001	1336330	1
Sesv_3306	235	.	T	ABFH02000001	1336331	1
Sesv_3323	848	A	G	ABFH02000001	1317487	-1
Sesv_3342	424	G	A	ABFH02000001	1295864	-1
Sesv_3353	717	G	A	ABFH02000001	1281672	-1
Sesv_3356	878	C	T	ABFH02000001	1278684	1
Sesv_3410	62	.	G	ABFH02000001	1225143	-1
Sesv_3410	62	.	T	ABFH02000001	1225144	-1
Sesv_3410	62	.	A	ABFH02000001	1225145	-1
Sesv_3475	141	C	A	ABFH02000001	1152178	1
Sesv_3492	1079	G	T	ABFH02000001	1133228	-1
Sesv_3493	1398	C	G	ABFH02000001	1131161	-1
Sesv_3493	1401	A	G	ABFH02000001	1131158	-1
Sesv_3508	1278	G	A	ABFH02000001	1062005	1
Sesv_3528	1426	G	A	ABFH02000001	1043771	1
Sesv_3541	1613	C	G	ABFH02000001	1020971	-1
Sesv_3558	462	A	G	ABFH02000001	1002952	-1
Sesv_3595	112	A	C	ABFH02000001	962889	-1
Sesv_3596	2048	T	C	ABFH02000001	960700	-1
Sesv_3680	9	C	T	ABFH02000001	874491	-1
Sesv_3699	5	C	T	ABFH02000001	857063	-1
Sesv_3707	90	C	T	ABFH02000001	848663	-1
Sesv_3753	762	G	T	ABFH02000001	794295	-1
Sesv_3772	17	A	T	ABFH02000001	765661	1
Sesv_3813	170	A	T	ABFH02000001	718771	1
Sesv_3823	96	A	G	ABFH02000001	709516	1
Sesv_3839	1121	A	T	ABFH02000001	697481	-1
Sesv_3915	421	G	C	ABFH02000001	600852	1
Sesv_3969	616	A	G	ABFH02000001	554442	-1
Sesv_3979	1089	C	T	ABFH02000001	540814	-1
Sesv_4101	456	T	C	ABFH02000001	421496	1
Sesv_4126	426	.	T	ABFH02000001	399992	1
Sesv_4126	426	.	A	ABFH02000001	399993	1
Sesv_4126	426	.	A	ABFH02000001	399994	1
Sesv_4137	145	C	A	ABFH02000001	392412	1
Sesv_4165	554	A	T	ABFH02000001	366769	1
Sesv_4169	872	C	A	ABFH02000001	362757	1
Sesv_4187	127	A	G	ABFH02000001	342919	1
Sesv_4189	622	G	A	ABFH02000001	341428	1
Sesv_4204	94	A	G	ABFH02000001	326978	-1
Sesv_4225	135	C	A	ABFH02000001	305713	-1
Sesv_4264	196	C	T	ABFH02000001	262562	-1
Sesv_4279	550	A	G	ABFH02000001	249213	1
Sesv_4292	143	T	C	ABFH02000001	235765	1
Sesv_4295	11	T	C	ABFH02000001	1649453	1
Sesv_4295	17	T	.	ABFH02000001	1649458	1
Sesv_4295	1568	C	T	ABFH02000001	1651009	1
Sesv_4319	874	T	C	ABFH02000001	207923	-1
Sesv_4332	970	A	G	ABFH02000001	195749	1
Sesv_4344	192	G	A	ABFH02000001	178343	1
Sesv_4426	194	C	T	ABFH02000001	92201	1
Sesv_4429	19	A	G	ABFH02000001	88174	1
Sesv_4436	1834	A	G	ABFH02000001	82407	1
Sesv_4485	1787	T	C	ABFH02000001	25641	-1
Sesv_4485	2337	A	G	ABFH02000001	25091	-1
Sesv_4494	489	G	A	ABFH02000001	15118	-1
Sesv_4495	966	A	G	ABFH02000001	12802	-1
