# Supplementary material for: Genome analysis and CRISPR typing of Salmonella enterica serovar Virchow
Source: BMC Genomics. 2014 May 21;15(1):389. doi: 10.1186/1471-2164-15-389 (PMC4042001; doi:10.1186/1471-2164-15-389)
Supplement: Supplementary file 3 — Additional file 3: Table S3: List of Single nucloetide polymorphisms test. (XLSX 41 KB) [file 12864_2014_6084_MOESM3_ESM.xlsx]

## Sheet: Table S3
Table S3. Results of sequencing of potential genotyping targets
			Nucleotide of the SNP in different genomes (Based on in silico comparisons)			Sequencing results nucleotide of SNP in different isolates
Gene Name	Annotation	No. of SNPs	Svir_SVQ1	Svir_SL491	Other S. enterica	Svir_SVQ1	Svir_SL491	S. Typhimurium	other PT8	Other Pt17	Other PT34	Postion of SNP
Sesv_1374	Probable pyruvate-flavodoxin oxidoreductase	1	C	T	T	C	T	T	T	T	T	1428
Sesv_0065	conserved hypothetical protein	1	A	G	G	A	G	G	A	A	A	574
Sesv_0106	probable terminal oxidase subunit I	1	A	G	G	A	G	G	A	A	A	1021
Sesv_0279	FdrA protein	1	T	C	C	T	C	C	T	T	T	1623
Sesv_0317	hypothetical araC-family transcriptional regulator	1	A	G	G	A	G	G	A	A	A	700
Sesv_1243	putative outer membrane protein	1	A	G	A	A	G	A	A	A	A	740
Sesv_1046	putative membrane protein	1	G	A	A	G	A	G	G	G	G	232
Sesv_1509	ribose-phosphate pyrophosphokinase	1	T	C	C	T	C	C	T	T	T	685
Sesv_0512	aldose 1-epimerase	1	T	C	C	A	G	G	A	A	A	342
Sesv_1129	Type III secretion system ATPase	1	T	C	C	A	G	G	A	A	A	698
Sesv_0619	oxygen-insensitive NADPH nitroreductase	1	G	T	G	G	T	G	G	G	G	461
