# Supplementary material for: Genome analysis and CRISPR typing of Salmonella enterica serovar Virchow
Source: BMC Genomics. 2014 May 21;15(1):389. doi: 10.1186/1471-2164-15-389 (PMC4042001; doi:10.1186/1471-2164-15-389)
Supplement: Supplementary file 4 — Additional file 4: Table S4: Salmonella Pathogenicity Island in S. Virchow SVQ1. (XLSX 39 KB) [file 12864_2014_6084_MOESM4_ESM.xlsx]

## Sheet: Table S4
Table S4. Salmonella Pathogenicity Islands in S. Virchow SVQ1
Name	Start	End	Length (bp)	Insertion Site	Description
SPI-1	Sesv_2489	Sesv_2627	143066	Sesv_2488-Sesv_2627	major conserved pathogenicity island in Salmonella spp.; required for invasion of epithelial cells and inducation of inflammatory response; encodes a type III secretion system that delivers effector proteins into host cells.
SPI-2	Sesv_1093	Sesv_1136	39750	Sesv_t23(tRNA-ValV)	Encodes a type III secretion system distinct from SPI-1; required for systemic infection and intracellular pathogenesis by facilitating replication of bacteria within membrane-bound Salmonella-containing vacuoles; not all genes in the island are required for pathogenesis
SPI-3	Sesv_3409	Sesv_3120	12870	Sesv_t56(tRNA-SelC)	required for intramacrophage survival and growth in low magnesium
SPI-4	Sesv_3873	Sesv_3878	23417	Sesv_3872-Sesv_3879	required for intestinal infection; carries type I secretion system to secrete siiE
SPI-5	Sesv_0795	Sesv_0803	9069	Sesv_t19(tRNA-SerT)	encodes effectors for both SPI-1 and SPI-2 T3SSs; important for enteropathogenicity
SPI-6	Sesv_0011	Sesv_0054	40522	Sesv_t02(tRNA-AspV)	encodes safABCD and tcfABCD fimbrial gene clusters
SPI-9	Sesv_2373	Sesv_2376	16877	Sesv_2372-Sesv_2377	This region carries CDS which share a significant level of sequence identity with those carried on SPI-4; encodes a Type I secretion system that secretes bapA which is involved in biofilm formation
SPI-11	Sesv_0948	Sesv_0960	9098	Sesv_0947-Sesv_0961	involved intramacrophage survival
SPI-12	Sesv_1982	Sesv_1986	4753	Sesv_1981-Sesv_1987	required for systemic infection of mice
SPI-13	Sesv_2774	Sesv_2780	7448	Sesv_2773-Sesv_2781	required for systemic infection of mice
SPI-14	Sesv_0597	Sesv_0611	13515	Sesv_0596-Sesv_0612	possible role in marcophage survival
