# Supplementary material for: Genome analysis and CRISPR typing of Salmonella enterica serovar Virchow
Source: BMC Genomics. 2014 May 21;15(1):389. doi: 10.1186/1471-2164-15-389 (PMC4042001; doi:10.1186/1471-2164-15-389)
Supplement: Supplementary file 5 — Additional file 5: Table S5: Regions of differences identified in S. Virchow SVQ1. (XLSX 50 KB) [file 12864_2014_6084_MOESM5_ESM.xlsx]

## Sheet: Table S5
Table S5. Regions of difference identified in S. Virchow SVQ1
							Presence/absence in other Salmonella genomes
Name	Start	End	Length (bp)	Insertion sites	Flanking Repeats	Description	S. Virchow SL491	S. Heidelberg	S. Newport	S. Typhimurium	S. Saint Paul	S. Hadar	S. Choleraesuis	S. Paratyphi C	S. Agona	S. Kentucky	S. Weltevreden	S. Dublin	S. Enteritidis	S. Gallinarum	S. Paratyphi B	S. Schwarzendrund	S. Javiana	S. Paratyphi A	S. Typhi CT18	S. arizona
GI-argU	Sesv_0304	Sesv_0313	7834	Sesv_t04(tRNA-Arg)	47bp Direct Repeat	Replaces SPI-16	+	-	-	-	-	-	+	+	-	-	-	-	-	-	-	-	-	-	-	-
ROD1	Sesv_0458	Sesv_0469	12986	Sesv_0457-Sesv_0470	non detected	Polysaccharide biosynthesis	+	+	+	+	+	+	-	-	-	-	-	-	-	-	+	-	-	+	+	-
SopE Prophage	Sesv_0715	Sesv_0766	47418	Sesv_0714-Sesv_0767	11bp Direct Repeat	Prophage encodes SopE	+	-	+	+	+	+	+	-	-	-	+	-	-	-	-	-	-	-	-	-
ROD2	Sesv_1821	Sesv_1829	9397	Sesv_1820-Sesv_1830	non detected	O-antigen biosynthesis	+	-	-	-	-	-	+	+	-	-	-	-	-	-	-	-	-	-	-	-
Prophage1	Sesv_2377	Sesv_2389	9235	Sesv_2376-Sesv_2390	22bp Direct repeat	prophage that replace Fels-2	-	-	-	-	-	-	-	-	-	-	-	-	-	-	-	-	-	+	+	+
GI-pheV	Sesv_2760	SesV_2773	19621	Sesv_t50(tRNA-pheV)	non detected	inserted next to SPI-13	+	-	-	-	-	-	-	-	-	-	+	-	-	-	-	-	-	-	-	-
Fimbria 1	Sesv_3286	Sesv_3290	6104	Sesv_3285-Sesv_3291	non-detected	Fimberial usher/chaperone operon	+	+	+	+	+	+	+	+	+	+	-	+	+	+	+	-	-	-	-	-
ROD3	Sesv_3303	Sesc_3306	4024	Sesv_3302-Sesv_3307	non-detected	phage remnant	+	-	-	-	-	-	-	-	-	-	-	-	-	-	-	-	-	-	-	-
Prophage2	Sesv_3805	Sesv_3833	22366	Sesv_3804-Sesv_3834	11bp Direct Repeat	Prophage	+	+	+	+	+	+	+	+	+	+	+	-	-	-	-	-	-	-	-	-
ROD4	Sesv_4038	Sesv_4057	23150	Sesv_4037-Sesv_4058	7bp Inverted Repeat	Sugar and energy metabolism; encodes possible effector srfJ	+	-	-	+	+	+	-	-	+	-	+	-	-	-	+	-	-	-	-	-
GI-leuX	Sesv_4110	Sesv_4138	22214	Sesv_t68(tRNA-leuX)	non-detected	Replaces SPI-10; ICE remnant	+	-	-	-	-	-	-	-	-	-	-	-	-	-	-	-	-	-	-	-
Type 1 R/M System	Sesv_4165	Sesv_4172	10520	Sesv_4164-Sesv_4172	11bp Direct Repeats	Type I restriction modification system	+	-	+	-	-	-	-	-	-	-	-	-	-	-	-	-	-	-	-	-
Fimbria 2	Sesv_4206	Sesv_4211	5562	Sesv_4205-Sesv_4212	non-detected	Fimberial usher/chaperone operon	+	+	+	+	+	+	-	-	+	+	-	-	-	-	+	-	+	-	-	-
Fimbria 3	Sesv_4432	Sesv_4438	7273	Sesv_4431-Sesv_4439	non-detected	Fimberial usher/chaperone operon	+	+	-	-	+	+	-	-	-	+	-	-	-	-	-	-	-	+	-	-
