# Supplementary material for: Genome analysis and CRISPR typing of Salmonella enterica serovar Virchow
Source: BMC Genomics. 2014 May 21;15(1):389. doi: 10.1186/1471-2164-15-389 (PMC4042001; doi:10.1186/1471-2164-15-389)
Supplement: Supplementary file 6 — Additional file 6: Table S6: PCR results of S. Virchow unique regions. (XLSX 52 KB) [file 12864_2014_6084_MOESM6_ESM.xlsx]

## Sheet: Table S6
Table S6. Results of PCR of S. Virchow unique regions
Tube	Strain	Description	SopE (Internal)	SopE cassette (5’ boundary)	SopE cassette (3’ boundary)	GI-leuX (internal)	GI-leuX (5’ boundary)	GI-leuX (3’ boundary)	GI-pheV (internal)	GI-pheV (5’ boundary)	GI-pheV (3’ boundary)
1	08Q-SV-1	PT8, 2008, QLD	Y	Y	Y	Y	Y	Y	Y	Y	Y
2	SVQ-1	PT8, 2007, QLD	Y	Y	Y	Y	Y	Y	Y	Y	Y
3	SL491	PT25, 2005, USA	Y	Y	Y	Y	Y	Y	Y	Y	Y
4	07Q-SV-2	PT8, 2007, QLD	Y	Y	Y	Y	Y	Y	Y	Y	Y
5	07Q-SV-3	PT8, 2007, QLD	Y	Y	Y	Y	Y	Y	Y	Y	Y
6	07Q-SV-4	PT8, 2007, QLD	Y	Y	Y	Y	Y	Y	Y	Y	Y
7	06Q-SV-5	PT8, 2006, NT	Y	Y	Y	Y	Y	Y	Y	Y	Y
8	06Q-SV-6	PT8, 2006, NT	Y	Y	Y	Y	Y	Y	Y	Y	Y
9	06Q-SV-7	PT8, 2006, NT	Y	Y	Y	Y	Y	Y	Y	Y	Y
10	06Q-SV-8	PT8, 2006, NT	Y	Y	Y	Y	Y	Y	Y	Y	Y
11	06Q-SV-9	PT8, 2006, NT	Y	Y	Y	Y	Y	Y	Y	Y	Y
12	06Q-SV-10	PT8, 2006, NT	Y	Y	Y	Y	Y	Y	Y	Y	Y
13	06Q-SV-11	PT8, 2006, NT	Y	Y	Y	Y	Y	Y	Y	Y	Y
14	06Q-SV-12	PT8, 2006, NT	Y	Y	Y	Y	Y	Y	Y	Y	Y
15	06Q-SV-13	PT8, 2006, NT	Y	Y	Y	Y	Y	Y	Y	Y	Y
16	07Q-SV-14	PT8, 2007, QLD	Y	Y	Y	Y	Y	Y	Y	Y	Y
17	05Q-ST-46	S. Typhimurium	N	N	N	N	N	N	N	N	N
18	05Q-SV-15	PT8, 2005, WA	Y	Y	Y	Y	Y	Y	Y	Y	Y
19	05Q-SV-16	PT8, 2005, WA	Y	Y	Y	Y	Y	Y	Y	Y	Y
20	05Q-SV-17	PT8, 2005, WA	Y	Y	Y	Y	Y	Y	Y	Y	Y
21	05Q-SV-18	PT8, 2005, WA	Y	Y	Y	Y	Y	Y	Y	Y	Y
22	05Q-SV-19	PT8, 2005, WA	Y	Y	Y	Y	Y	Y	Y	Y	Y
23	05Q-SV-20	PT8, 2005, WA	Y	Y	Y	Y	Y	Y	Y	Y	Y
24	05Q-SV-21	PT8, 2005, WA	Y	Y	Y	Y	Y	Y	Y	Y	Y
25	05Q-SV-22	PT8, 2005, WA	Y	Y	Y	Y	Y	Y	Y	Y	Y
26	05Q-SV-23	PT8, 2005, WA	Y	Y	Y	Y	Y	Y	Y	Y	Y
27	08Q-SV-24	PT8, 2008, QLD	Y	Y	Y	Y	Y	Y	Y	Y	Y
28	08Q-SV-25	PT8, 2008, QLD	Y	Y	Y	Y	Y	Y	Y	Y	Y
29	08Q-SV-26	PT8, 2008, QLD	Y	Y	Y	Y	Y	Y	Y	Y	Y
30	08Q-SV-27	PT8, 2008, QLD	Y	Y	Y	Y	Y	Y	Y	Y	Y
31	08Q-SV-28	PT8, 2008, QLD	Y	Y	Y	Y	Y	Y	Y	Y	Y
32	04Q-SV-29	PT8, 2004, QLD	Y	Y	Y	Y	Y	Y	Y	Y	Y
33	01Q-SV-30	PT17, 2001, QLD	Y	Y	Y	Y	Y	Y	Y	Y	Y
34	01Q-SV-31	PT17, 2001, QLD	Y	Y	Y	Y	Y	Y	Y	Y	Y
35	01Q-SV-32	PT17, 2001, QLD	Y	Y	Y	Y	Y	Y	Y	Y	Y
36	01Q-SV-33	PT17, 2001, QLD	Y	Y	Y	Y	Y	Y	Y	Y	Y
37	01Q-SV-34	PT17, 2001, QLD	Y	Y	Y	Y	Y	Y	Y	Y	Y
38	01Q-SV-35	PT17, 2001, QLD	Y	Y	Y	Y	Y	Y	Y	Y	Y
39	01Q-SV-36	PT17, 2001, QLD	Y	Y	Y	Y	Y	Y	Y	Y	Y
40	04Q-SV-37	PT8, 2004, QLD	Y	Y	Y	Y	Y	Y	Y	Y	Y
41	01Q-SV-38	PT34, 2001, VIC	Y	Y	Y	Y	Y	Y	Y	Y	Y
42	01Q-SV-39	PT34, 2001, VIC	Y	Y	Y	Y	Y	Y	Y	Y	Y
43	01Q-SV-40	PT34, 2001, VIC	Y	Y	Y	Y	Y	Y	Y	Y	Y
44	01Q-SV-41	PT34, 2001, VIC	Y	Y	Y	Y	Y	Y	Y	Y	Y
45	01Q-SV-42	PT34, 2001, VIC	Y	Y	Y	Y	Y	Y	Y	Y	Y
46	01Q-SV-43	PT34, 2001, VIC	Y	Y	Y	Y	Y	Y	Y	Y	Y
47	04Q-SV-44	PT8, 2004, QLD	Y	Y	Y	Y	Y	Y	Y	Y	Y
48	05Q-SV-45	PT25, 2005, QLD	Y	Y	Y	Y	Y	Y	Y	Y	Y
Y	PCR positive
N	PCR negative
